# Supplementary material for: The Significance of MGMT Promoter Methylation Status in Diffuse Glioma
Source: Int J Mol Sci. 2022 Oct 27;23(21):13034. doi: 10.3390/ijms232113034 (PMC9654114; doi:10.3390/ijms232113034)
Supplement: Supplementary file 1 [file ijms-23-13034-s001.zip]

Archive with 1 entries (1 files):
- ijms-1969427-supplementary.pdf
